# Supplementary material for: Assessing the resilience of portable vision tests to an uncontrolled home environment
Source: PeerJ. 2026 Feb 20;14:e20657. doi: 10.7717/peerj.20657 (PMC12927602; doi:10.7717/peerj.20657)
Supplement: Supplemental Information 2 [file peerj-14-20657-s002.csv]

id	sex	time_of_day	clinician?	location	tested_in_extreme_darkness	ETDRS_VA(logMAR)	PR_CS(logCS)	HVF_MD(dB)	HVF_FP(%)	HVF_FN(%)	HVF_FL(%)	HVF_summed_reliability(%)	PCSF_test1(AUCSF)	PCSF_test1_duration(s)	PCSF_test2(AUCSF)	PCSF_test2_duration(s)	PCSF_mean(AUCSF)	PCSF_absolute_difference(AUCSF)	PCSF_mean_duration(s)	PCSF_illumination(lux)	SC_test1(logCS)	SC_test1_duration(s)	SC_test2(logCS)	SC_test2_duration(s)	SC_mean(logCS)	SC_absolute_difference(logCS)	SC_mean_duration(s)	SC_illumination(lux)	PCSF_question1_understood	PCSF_question2_easy	PCSF_question3_enjoyable	PCSF_question4_concentrate	PCSF_question5_tiring	PCSF_question_composite	SC_question1_understood	SC_question2_easy	SC_question3_enjoyable	SC_question4_concentrate	SC_question5_tiring	SC_question_composite
1	F	15:15	clinician	sofa	FALSE	-0.1	1.95	0.37	0.11	0	0.272727273	38.2727273	NA	240	NA	100	NA	NA	170	105	1.87	102	1.91	88	1.89	0.04	95	260	5	5	5	1	1	25	5	5	4	1	1	24
2	F	12:10	clinician	table	FALSE	0.1	1.8	-3.65	0.02	0	0	2	1.374692564	254	1.33564797	136	1.355170267	0.039044594	195	18.25	2.1	216	2.04	164	2.07	0.06	190	66	5	4	4	2	3	20	5	3	5	1	3	21
3	F	15:10	non-clinician	sofa	FALSE	0	1.65	-2.78	0.05	0	0	5	1.648339404	190	1.548542232	114	1.598440818	0.099797172	152	858	1.83	248	1.84	144	1.835	0.01	196	959	5	4	5	4	3	19	5	5	4	1	3	22
4	M	11:45	clinician	sofa	FALSE	0.1	1.95	-2.62	0.04	0	0	4	NA	121	NA	132	NA	NA	126.5	1148	1.96	266	1.81	295	1.885	0.15	280.5	962	5	4	4	2	4	19	5	5	5	2	1	24
5	F	09:00	clinician	table	FALSE	0	1.95	-0.99	0.11	0.09	0.076923077	27.6923077	1.03095752	120	0.842461212	118	0.936709366	0.188496308	119	673	1.84	164	1.82	156	1.83	0.02	160	926	5	4	5	2	1	23	5	5	5	1	1	25
6	M	14:00	clinician	table	FALSE	0	1.55	-1.06	0	0	0.1	10	NA	119	NA	140	NA	NA	129.5	350	1.89	114	1.76	145	1.825	0.13	129.5	206.8	5	5	5	4	4	19	5	5	5	3	5	19
7	M	16:00	clinician	table	FALSE	0	1.65	0.17	0.18	0	0.1	28	NA	170	NA	120	NA	NA	145	260	1.84	162	1.83	209	1.835	0.01	185.5	179.8	5	4	5	1	3	22	5	5	5	2	3	22
8	F	09:00	clinician	sofa	FALSE	0	1.6	-1.47	0	0	0.181818182	18.1818182	1.373236124	140	1.573462585	142	1.473349355	0.200226461	141	562	1.85	206	1.73	388	1.79	0.12	297	763	5	4	5	2	2	22	4	5	5	1	1	24
9	F	11:00	clinician	sofa	FALSE	0	1.65	-1.65	0.04	0	0.1	14	NA	190	NA	210	NA	NA	200	1257	1.83	151	1.81	130	1.82	0.02	140.5	1372	5	2	4	3	3	17	5	3	4	1	2	21
10	F	14:10	non-clinician	table	FALSE	0	1.65	-2.33	0.09	0.1	0.181818182	37.1818182	1.604001988	156	1.567405393	102	1.58570369	0.036596595	129	860	1.93	190	1.94	135	1.935	0.01	162.5	810	5	5	5	1	1	25	5	5	5	1	1	25
11	M	09:10	clinician	table	FALSE	0	1.65	-0.95	0.03	0	0.090909091	12.0909091	1.390815973	135	1.519344124	140	1.455080048	0.128528151	137.5	2182	1.86	289	1.87	220	1.865	0.01	254.5	1002	5	5	5	3	1	23	5	4	5	4	4	18
12	F	14:55	non-clinician	table	FALSE	0	1.65	0.05	0.05	0	0	5	1.519074416	140	1.52435915	143	1.521716783	0.005284734	141.5	1080	1.8	185	1.8	165	1.8	0	175	270	5	3	4	4	1	19	5	5	4	1	1	24
13	F	11:03	non-clinician	sofa	FALSE	0	1.7	-2.61	0.09	0.01	0.090909091	19.0909091	1.511011108	151	1.513434774	87	1.512222941	0.002423666	119	388	1.97	190	1.9	144	1.935	0.07	167	580	5	5	5	4	1	22	5	4	5	4	1	21
14	F	14:00	non-clinician	sofa	FALSE	-0.1	1.7	-1.67	0	0	0.1	10	1.497538425	112	1.268977806	113	1.383258115	0.228560618	112.5	1070	1.81	200	1.81	185	1.81	0	192.5	1190	5	5	5	5	4	18	5	4	4	4	3	18
15	F	13:53	non-clinician	sofa	FALSE	0	1.75	-2.94	0	0.11	0.1	21	1.556030373	105	1.494501271	130	1.525265822	0.061529102	117.5	1500	1.83	201	1.9	207	1.865	0.07	204	1210	4	2	4	3	4	15	4	3	4	2	2	19
16	M	16:00	non-clinician	table	FALSE	-0.1	1.8	-0.56	0	0	0	0	1.665800978	115	1.559801388	116	1.612801183	0.10599959	115.5	498	1.93	200	1.98	215	1.955	0.05	207.5	705	5	5	4	1	3	22	5	5	5	1	2	24
18	F	16:40	clinician	table	FALSE	0.2	1.7	-2.62	0	0	0	0	1.4249211	84	1.493858931	166	1.459390016	0.068937831	125	789	1.87	242	1.87	212	1.87	0	227	413	5	5	5	3	1	23	5	5	5	3	2	22
19	F	16:00	non-clinician	sofa	FALSE	-0.1	1.85	0.92	0	0	0	0	1.928632679	140	1.591536479	90	1.760084579	0.3370962	115	572	1.95	190	1.95	200	1.95	0	195	1505	5	5	4	1	1	24	5	5	4	1	1	24
20	F	08:30	non-clinician	table	FALSE	0.1	1.65	-3.8	0	0.09	0	9	NA	170	NA	149	NA	NA	159.5	1340	1.78	130	1.86	149	1.82	0.08	139.5	NA	5	4	5	2	5	19	5	4	5	1	4	21
21	F	11:20	clinician	sofa	FALSE	0	1.65	-1.5	0	0	0.153846154	15.3846154	1.519788267	200	1.440473326	126	1.480130796	0.079314941	163	1539	1.93	261	1.99	186	1.96	0.06	223.5	1510	5	4	5	2	3	21	5	5	4	1	1	24
22	F	13:00	non-clinician	table	FALSE	-0.1	1.65	-0.31	0	0	0	0	1.699055297	144	1.649529292	115	1.674292295	0.049526004	129.5	791	1.91	176	1.92	149	1.915	0.01	162.5	670	5	5	5	1	1	25	5	5	5	1	1	25
23	M	14:30	clinician	table	FALSE	-0.1	1.65	-0.26	0.12	0	0	12	1.617220064	230	1.407408905	105	1.512314485	0.209811159	167.5	713	1.81	118	1.77	100	1.79	0.04	109	726	5	4	5	2	1	23	5	3	5	2	1	22
24	F	10:10	non-clinician	sofa	FALSE	0.1	1.65	-2.73	0.08	0.04	0	12	1.718909897	98	1.650844823	155	1.68487736	0.068065074	126.5	1360	1.7	190	1.8	170	1.75	0.1	180	1690	4	3	3	4	4	14	5	5	4	1	3	22
25	F	11:00	clinician	table	FALSE	0	1.65	-0.24	0	0	0	0	1.580835225	150	1.689451394	116	1.635143309	0.108616168	133	564	1.92	201	1.92	150	1.92	0	175.5	643	5	2	3	4	3	15	5	5	5	1	2	24
26	F	14:42	clinician	sofa	FALSE	-0.1	1.65	-2.85	0.05	0	0	5	1.39026307	136	1.457474214	101	1.423868642	0.067211143	118.5	376	1.76	143	1.79	144	1.775	0.03	143.5	594	5	3	3	2	2	19	5	4	4	1	1	23
27	F	17:30	clinician	sofa	FALSE	0.1	1.65	-0.77	0.04	0	0.1	14	1.420590492	154	1.661769819	130	1.541180155	0.241179327	142	105.3	1.76	114	1.81	103	1.785	0.05	108.5	245	5	5	5	1	1	25	5	5	5	1	1	25
28	F	18:00	clinician	sofa	FALSE	-0.1	1.55	-2.43	0	0	0	0	1.495467144	130	1.377538647	115	1.436502896	0.117928497	122.5	127	1.87	193	1.85	180	1.86	0.02	186.5	135.5	5	4	5	3	2	21	5	5	5	1	1	25
29	M	10:20	non-clinician	sofa	FALSE	-0.1	1.65	-1.56	0.05	0	0	5	1.208173944	147	1.357014579	150	1.282594262	0.148840636	148.5	756	1.9	171	1.81	145	1.855	0.09	158	784	4	1	5	4	5	13	5	2	3	2	3	17
30	M	11:40	non-clinician	sofa	FALSE	-0.2	1.5	-2.07	0.04	0.03	0.090909091	16.0909091	1.453689963	113	1.466334156	124	1.46001206	0.012644193	118.5	1940	1.81	179	1.81	175	1.81	0	177	1815	5	2	3	5	4	13	5	4	5	3	3	20
31	F	13:40	clinician	table	FALSE	0	1.65	-0.4	0	0.01	0.090909091	10.0909091	1.546409376	121	1.721720423	97	1.6340649	0.175311047	109	429	1.67	117	1.83	125	1.75	0.16	121	425	5	3	4	3	2	19	5	5	4	1	2	23
32	F	15:45	clinician	sofa	FALSE	-0.1	1.65	-0.06	0.03	0	0.090909091	12.0909091	1.644608847	190	1.604232593	186	1.62442072	0.040376253	188	555	1.92	243	1.8	156	1.86	0.12	199.5	493	5	4	5	1	1	24	5	5	5	1	1	25
33	F	12:00	clinician	table	FALSE	0	1.8	0.1	0	0	0	0	1.316281458	133	1.488435003	119	1.402358231	0.172153545	126	1565	1.64	144	1.76	117	1.7	0.12	130.5	1057	5	4	5	1	1	24	5	5	4	1	1	24
34	F	14:35	non-clinician	sofa	FALSE	0.1	1.65	-1.93	0	0.03	0.1	13	1.347046074	130	1.32684736	160	1.336946717	0.020198714	145	1920	1.77	194	1.86	195	1.815	0.09	194.5	1480	5	3	4	2	3	19	5	3	4	2	2	20
35	F	16:15	non-clinician	table	FALSE	0	1.65	-1.68	0	0.11	0.090909091	20.0909091	1.466765757	112	1.35678322	99	1.411774489	0.109982537	105.5	490	1.82	234	1.73	174	1.775	0.09	204	530	5	3	4	4	2	18	5	3	4	5	3	16
36	F	11:48	non-clinician	table	FALSE	0	1.65	-1.27	0	0.01	0.090909091	10.0909091	1.715714486	148	1.698721327	140	1.707217907	0.016993159	144	1721	1.91	204	2.07	204	1.99	0.16	204	1083	5	3	5	2	2	21	5	5	5	1	1	25
37	F	16:50	non-clinician	table	FALSE	-0.1	1.8	-0.33	0	0	0	0	1.493059799	111	1.524870699	121	1.508965249	0.0318109	116	150	1.91	199	1.89	204	1.9	0.02	201.5	89	5	5	5	1	1	25	5	5	5	1	1	25
38	F	18:50	non-clinician	table	FALSE	-0.1	1.65	-0.23	0.08	0	0.090909091	17.0909091	1.511284811	85	1.421746417	99	1.466515614	0.089538393	92	670	1.96	156	1.95	117	1.955	0.01	136.5	520	5	5	5	3	1	23	5	5	5	1	1	25
39	M	08:41	clinician	table	FALSE	0.08	1.65	-1	0	0	0	0	1.162464799	104	1.515701521	130	1.33908316	0.353236722	117	890	1.9	105	1.91	115	1.905	0.01	110	1593	5	5	5	1	1	25	5	5	5	1	1	25
40	F	10:16	clinician	sofa	FALSE	0.06	1.65	-0.81	0.05	0	0.1	15	1.359680474	124	1.566145284	136	1.462912879	0.20646481	130	556	1.95	205	1.86	271	1.905	0.09	238	245	5	4	4	1	2	22	5	4	3	2	4	18
41	F	18:55	non-clinician	table	FALSE	0.1	1.8	-2.04	0.03	0	0.181818182	21.1818182	1.575362582	131	1.597213302	148	1.586287942	0.02185072	139.5	382	1.92	285	1.95	190	1.935	0.03	237.5	540	5	5	5	3	2	22	5	5	4	2	2	22
42	M	15:50	non-clinician	table	FALSE	0.1	1.5	-1.13	0.14	0	0.1	24	1.044312455	148	1.124090894	125	1.084201674	0.079778439	136.5	503	1.79	214	1.83	207	1.81	0.04	210.5	458	4	4	4	4	3	17	4	3	4	4	5	14
43	F	10:00	clinician	table	FALSE	0.06	1.65	-0.54	0	0	0.111111111	11.1111111	1.390745586	123	1.400523557	115	1.395634572	0.009777971	119	853	1.91	197	1.86	181	1.885	0.05	189	1216	5	2	4	2	3	18	4	4	5	3	2	20
44	M	11:35	non-clinician	sofa	FALSE	0.2	1.8	-0.71	0	0	0	0	1.698985245	146	1.709156962	NA	1.704071104	0.010171717	NA	1380	1.9	264	1.91	197	1.905	0.01	230.5	2015	5	5	5	3	3	21	5	4	4	3	3	19
45	M	12:00	clinician	sofa	FALSE	0	1.65	-1.04	0.03	0	0	3	1.176197298	129	1.377492935	129	1.276845116	0.201295637	129	1270	1.86	281	1.83	250	1.845	0.03	265.5	1377	5	4	5	2	2	22	5	3	4	2	3	19
46	M	15:01	clinician	table	FALSE	-0.1	1.65	-0.68	0	0	0.181818182	18.1818182	1.731945533	138	1.69988746	132	1.715916496	0.032058073	135	759	1.95	177	1.93	151	1.94	0.02	164	640	5	5	5	1	2	24	5	5	5	2	3	22
47	F	16:30	non-clinician	table	FALSE	-0.1	1.5	-1.27	0	0	0.1	10	1.597326749	122	1.524825631	128	1.56107619	0.072501118	125	32	1.71	169	1.7	160	1.705	0.01	164.5	60.1	5	5	5	1	1	25	5	4	4	3	1	21
48	F	16:20	non-clinician	table	FALSE	0	1.65	-3.11	0	0.01	0	1	1.479421051	119	1.462434177	111	1.470927614	0.016986873	115	29.31	1.87	152	1.86	139	1.865	0.01	145.5	44	5	4	5	3	3	20	5	4	4	2	1	22
49	M	11:30	non-clinician	table	FALSE	0.1	1.65	1.51	0	0.01	0	1	1.496824885	101	1.581025473	122	1.538925179	0.084200588	111.5	315	1.89	180	1.9	124	1.895	0.01	152	331	5	5	5	5	5	17	5	5	5	3	4	20
50	F	13:55	clinician	table	FALSE	0	1.5	-1.56	0	0	0	0	1.569917448	110	1.495105895	143	1.532511671	0.074811553	126.5	282	1.85	118	1.82	107	1.835	0.03	112.5	592	5	4	5	2	1	23	5	4	5	1	1	24
51	F	16:30	non-clinician	table	FALSE	0	1.65	-0.79	0	0	0	0	1.678734479	109	1.473408832	128	1.576071655	0.205325646	118.5	61.8	1.89	207	1.9	181	1.895	0.01	194	45.9	5	3	4	5	2	17	5	3	4	4	1	19
52	F	10:45	non-clinician	table	FALSE	0.1	1.65	-2.53	0	0.06	0.272727273	33.2727273	1.681364958	128	1.475799952	110	1.578582455	0.205565007	119	67.5	1.84	162	1.84	179	1.84	0	170.5	77	4	5	5	2	1	23	5	3	3	3	1	19
53	F	14:30	non-clinician	sofa	FALSE	0.2	1.5	-0.32	0	0	0.2	20	1.09046296	122	1.305762963	134	1.198112961	0.215300003	128	199	1.76	143	1.76	138	1.76	0	140.5	163	5	5	5	2	4	21	5	5	5	1	1	25
54	F	16:00	non-clinician	table	FALSE	0	1.65	-2.29	0.1	0	0.1	20	1.495386033	125	1.581467065	154	1.538426549	0.086081032	139.5	101	1.67	210	1.86	170	1.765	0.19	190	308	4	5	5	3	4	19	4	4	4	3	3	18
55	F	17:30	non-clinician	sofa	FALSE	0.1	1.65	-0.85	0	0	0	0	1.529438934	140	1.45831834	97	1.493878637	0.071120595	118.5	20.2	1.86	345	1.87	326	1.865	0.01	335.5	7.04	5	4	4	1	1	23	5	5	4	1	1	24
56	F	09:10	non-clinician	table	FALSE	-0.1	1.65	-0.63	0	0	0.1	10	1.568146454	112	1.522831452	130	1.545488953	0.045315002	121	906	1.9	163	1.87	144	1.885	0.03	153.5	1494	5	3	4	1	2	21	5	5	5	1	4	22
57	F	14:30	non-clinician	table	FALSE	0.1	1.65	-1.54	0	0	0.090909091	9.0909091	1.601396227	136	1.584718056	137	1.593057142	0.016678172	136.5	38.41	1.68	237	1.73	180	1.705	0.05	208.5	29.58	5	5	4	2	2	22	5	3	3	5	5	13
58	M	16:00	non-clinician	sofa	FALSE	-0.1	1.5	-1.26	0.03	0	0	3	1.632152816	141	1.524500438	100	1.578326627	0.107652378	120.5	10.1	1.75	188	1.8	227	1.775	0.05	207.5	10.4	5	5	5	1	1	25	5	5	5	1	2	24
59	M	17:30	non-clinician	table	FALSE	0	1.6	-1.36	0.03	0	0	3	1.141637656	118	1.200613633	103	1.171125645	0.058975977	110.5	1.65	1.63	236	1.66	218	1.645	0.03	227	1.55	5	4	3	2	2	20	5	5	5	1	1	25
60	F	09:05	non-clinician	table	FALSE	0.1	1.65	-3.77	0	0	0.230769231	23.0769231	1.291785807	145	1.352221959	113	1.322003883	0.060436152	129	110	1.83	199	1.8	161	1.815	0.03	180	173	5	3	4	1	2	21	5	3	4	1	1	22
61	M	10:35	clinician	table	FALSE	-0.1	1.55	-0.58	0.04	0	0	4	1.436467392	119	1.458108742	122	1.447288067	0.02164135	120.5	1175	1.83	140	1.75	136	1.79	0.08	138	524	5	3	4	3	2	19	4	5	4	2	2	21
62	F	12:00	non-clinician	sofa	FALSE	-0.1	1.5	-0.32	0	0	0	0	1.459934152	125	1.542725967	127	1.501330059	0.082791815	126	1877	1.88	141	1.95	129	1.915	0.07	135	592	5	5	5	3	3	21	5	5	4	1	1	24
63	M	14:40	clinician	sofa	FALSE	0	1.65	-1.53	0.09	0.03	0	12	1.601164565	107	1.603002626	105	1.602083595	0.001838062	106	150.9	1.91	218	1.83	248	1.87	0.08	233	146.2	5	5	5	1	1	25	5	5	5	2	1	24
64	F	17:35	clinician	table	FALSE	0.04	1.8	-0.89	0.06	0	0	6	1.551691403	120	1.569810481	134	1.560750942	0.018119077	127	41.2	1.92	137	1.96	149	1.94	0.04	143	40	5	2	2	5	4	12	5	3	4	4	3	17
65	F	12:00	clinician	table	FALSE	0	1.65	-2.04	0.09	0.01	0	10	1.456607508	112	1.582038504	122	1.519323006	0.125430995	117	997	1.78	68	1.82	82	1.8	0.04	75	906	5	5	3	1	1	23	5	5	3	1	1	23
66	F	13:30	non-clinician	sofa	FALSE	0.1	1.5	-2.44	0.08	0.04	0.1	22	1.37492873	114	1.572741882	145	1.473835306	0.197813152	129.5	172	1.83	199	1.82	224	1.825	0.01	211.5	164	5	4	5	4	4	18	4	3	3	3	5	14
67	F	16:00	clinician	sofa	FALSE	0.2	1.65	-1.42	0	0.01	0.090909091	10.0909091	1.616257695	128	1.699653267	198	1.657955481	0.083395572	163	39.1	1.83	272	1.79	116	1.81	0.04	194	33	5	5	5	1	3	23	5	5	5	2	4	21
68	F	09:25	clinician	sofa	FALSE	-0.08	1.65	-2.7	0.1	0.04	0	14	1.579346053	104	1.454155191	122	1.516750622	0.125190862	113	17.2	1.75	165	1.76	147	1.755	0.01	156	61.2	5	2	3	3	3	16	5	5	5	1	1	25
69	F	10:30	non-clinician	sofa	FALSE	0	1.55	-2.14	0	0.03	0	3	1.506341444	142	1.386729318	122	1.446535381	0.119612126	132	196	1.71	145	1.52	141	1.615	0.19	143	182	5	3	5	4	2	19	5	4	3	1	2	21
70	F	12:20	clinician	table	FALSE	0	1.65	-2.25	0.04	0.03	0	7	1.720765607	120	1.6936324	111	1.707199003	0.027133207	115.5	390.7	1.83	178	1.86	163	1.845	0.03	170.5	615	5	4	5	3	3	20	5	5	4	3	2	21
71	F	14:30	non-clinician	table	FALSE	-0.1	1.9	-0.21	0	0	0.090909091	9.0909091	1.699356207	121	1.604077402	140	1.651716805	0.095278805	130.5	896	1.99	220	2.01	233	2	0.02	226.5	886	5	2	3	4	3	15	5	4	4	1	1	23
72	F	16:00	clinician	sofa	FALSE	-0.1	1.5	-3.97	0.03	0.05	0.090909091	17.0909091	1.439578551	119	1.506157265	133	1.472867908	0.066578714	126	155	1.75	92	1.71	99	1.73	0.04	95.5	205.6	5	3	4	4	3	17	5	4	5	1	1	24
73	F	17:30	non-clinician	table	FALSE	0	1.65	-1.41	0.04	0.03	0	7	1.654790661	202	1.585964014	100	1.620377338	0.068826647	151	913	1.92	231	1.96	252	1.94	0.04	241.5	830	5	5	5	1	1	25	5	4	5	2	1	23
74	F	09:15	clinician	table	FALSE	0.02	1.55	-1.94	0	0.12	0	12	1.460293512	104	1.605415515	119	1.532854514	0.145122003	111.5	787	1.75	216	1.89	162	1.82	0.14	189	1591	5	5	5	1	1	25	5	5	5	1	1	25
75	F	14:30	non-clinician	sofa	FALSE	0	1.65	-0.63	0	0	0	0	1.300632147	111	1.240894464	157	1.270763305	0.059737683	134	278	2	252	1.86	232	1.93	0.14	242	241	5	4	5	3	3	20	5	4	3	1	1	22
76	F	16:00	clinician	sofa	FALSE	0.06	1.5	-1.21	0.02	0	0.181818182	20.1818182	1.21206102	130	1.390400619	128	1.30123082	0.178339599	129	219.9	2.03	192	1.89	158	1.96	0.14	175	236.6	5	3	4	1	1	22	5	3	3	1	1	21
77	F	17:30	non-clinician	table	FALSE	0.2	1.65	-2.88	0.11	0.21	0	32	1.556026568	121	1.669620084	140	1.612823326	0.113593515	130.5	612	1.86	179	1.86	143	1.86	0	161	612	5	3	4	2	1	21	5	3	4	1	1	22
78	F	12:00	non-clinician	sofa	FALSE	0.1	1.8	-0.92	0.05	0.02	0	7	1.523120816	102	1.691523033	145	1.607321924	0.168402217	123.5	1244	1.92	206	1.97	211	1.945	0.05	208.5	1410	5	4	5	2	4	20	5	5	4	1	1	24
79	F	09:05	non-clinician	table	FALSE	0	1.65	-0.31	0	0	0	0	1.715032007	134	1.702852558	128	1.708942282	0.012179449	131	925	1.9	234	1.92	244	1.91	0.02	239	1293	5	5	5	3	1	23	5	5	4	4	1	21
80	F	10:40	clinician	sofa	FALSE	0.08	1.65	-2.78	0	0.01	0	1	1.488010556	120	1.570782027	130	1.529396292	0.08277147	125	1315	2	179	1.93	179	1.965	0.07	179	1338	5	5	5	1	1	25	5	5	5	1	2	24
81	M	12:02	clinician	table	FALSE	-0.02	1.5	-2.19	0	0.02	0.090909091	11.0909091	1.647708121	137	1.625752572	181	1.636730347	0.021955549	159	1335	1.89	254	1.81	194	1.85	0.08	224	1257	5	3	4	4	3	17	5	4	4	2	3	20
82	F	14:45	clinician	sofa	FALSE	0.04	1.5	-0.35	0	0	0.090909091	9.0909091	1.456529784	119	1.450407826	129	1.453468805	0.006121958	124	521	1.93	147	1.81	212	1.87	0.12	179.5	386.8	5	4	5	4	2	20	5	3	4	4	2	18
83	F	16:00	non-clinician	table	FALSE	0	1.4	-1.02	0.06	0	0.090909091	15.0909091	1.440119766	120	1.7742878	122	1.607203783	0.334168034	121	731	1.86	161	1.89	162	1.875	0.03	161.5	NA	5	5	5	2	4	21	5	5	5	1	3	23
84	F	12:10	clinician	sofa	FALSE	0	1.65	-0.21	0.1	0.03	0	13	1.499720752	121	1.659017296	113	1.579369024	0.159296544	117	1080	2	195	1.95	163	1.975	0.05	179	1395	5	5	5	2	1	24	5	3	3	1	1	21
85	F	14:35	clinician	table	FALSE	0.12	1.7	-2.04	0.02	0	0	2	1.108563022	122	1.433304114	118	1.270933568	0.324741092	120	579	1.76	100	1.85	137	1.805	0.09	118.5	463	5	5	4	5	4	17	5	5	5	2	3	22
86	F	16:15	non-clinician	sofa	FALSE	-0.1	1.65	-1.4	0	0	0.1	10	1.757277829	154	1.755834303	145	1.756556066	0.001443526	149.5	713	2.1	266	2.1	301	2.1	0	283.5	601	5	3	3	5	4	14	5	4	5	2	3	21
87	F	14:35	clinician	table	FALSE	0.1	1.65	-1.04	0	0	0	0	1.45606049	100	1.686329767	128	1.571195128	0.230269277	114	792	1.93	245	1.81	178	1.87	0.12	211.5	589	4	3	4	3	4	16	5	3	5	1	4	20
89	M	14:35	clinician	table	FALSE	0	1.5	-2.44	0.06	0.05	0	11	1.680999111	177	1.722152696	166	1.701575904	0.041153584	171.5	582	1.86	169	1.82	193	1.84	0.04	181	706	5	5	5	4	3	20	5	5	5	3	2	22
90	F	14:42	clinician	table	FALSE	-0.02	1.55	-1.46	0	0.05	0	5	1.49276121	111	1.467191787	109	1.479976498	0.025569423	110	556	1.69	129	1.74	118	1.715	0.05	123.5	508	4	4	5	3	2	20	5	3	4	2	2	20
91	F	16:05	clinician	sofa	FALSE	-0.2	1.65	-0.09	0.05	0.01	0	6	1.596893909	137	1.648427148	129	1.622660529	0.051533239	133	425	1.82	83	1.85	71	1.835	0.03	77	203.2	5	5	5	1	1	25	5	5	5	1	1	25
92	F	11:15	clinician	sofa	FALSE	0.06	1.55	-0.65	0.06	0	0	6	1.565843985	164	1.711367608	121	1.638605797	0.145523623	142.5	1854	1.82	177	1.91	150	1.865	0.09	163.5	1729	5	5	5	1	1	25	5	5	4	1	1	24
93	F	14:35	clinician	sofa	FALSE	0	1.65	-0.35	0	0	0	0	1.840254144	209	2.00870179	221	1.924477967	0.168447646	215	445	1.92	151	1.86	151	1.89	0.06	151	546	5	4	5	4	4	18	5	4	5	1	1	24
94	F	14:30	non-clinician	table	FALSE	-0.1	1.7	-0.69	0.11	0	0	11	1.751269528	129	1.788480169	149	1.769874849	0.03721064	139	1820	1.88	212	1.91	211	1.895	0.03	211.5	1653	4	3	4	1	1	21	5	5	5	1	1	25
95	F	09:10	non-clinician	sofa	FALSE	0.1	1.5	-1.57	0.04	0	0	4	1.552599061	202	1.661709693	121	1.607154377	0.109110632	161.5	1650	1.77	137	1.83	144	1.8	0.06	140.5	1100	4	3	5	2	2	20	5	5	4	1	1	24
96	F	10:35	clinician	sofa	FALSE	0.06	1.55	-2.72	0	0	0	0	1.551235989	179	1.616888186	218	1.584062088	0.065652197	198.5	2649	1.82	156	1.72	138	1.77	0.1	147	2013	5	5	5	2	3	22	5	5	4	2	3	21
97	F	14:40	non-clinician	sofa	FALSE	0.02	1.65	-0.12	0.09	0	0.1	19	1.688880308	132	1.721985806	210	1.705433057	0.033105498	171	1437	1.96	275	1.99	186	1.975	0.03	230.5	1395	5	2	3	4	4	14	5	3	4	2	2	20
98	F	09:05	non-clinician	sofa	FALSE	0	1.65	-0.34	0	0	0	0	1.610687928	108	1.568248967	132	1.589468448	0.042438962	120	2220	1.96	188	1.83	158	1.895	0.13	173	1507	5	5	5	1	4	22	5	3	5	1	4	20
99	F	10:35	non-clinician	sofa	FALSE	0.04	1.6	-1.5	0.07	0	0	7	NA	116	NA	126	NA	NA	121	3925	1.84	158	1.8	158	1.82	0.04	158	2453	5	4	4	3	2	20	5	5	5	1	1	25
100	F	16:06	clinician	table	FALSE	-0.1	1.5	-2.17	0.02	0	0.2	22	1.569930138	135	1.667729861	170	1.618829999	0.097799723	152.5	1447	1.82	192	1.85	225	1.835	0.03	208.5	1122	5	4	4	3	3	19	4	5	4	1	1	23
101	F	12:05	clinician	sofa	FALSE	0	1.65	-0.44	0.01	0	0	1	1.585936138	120	1.719102253	97	1.652519195	0.133166114	108.5	1244	1.93	221	2.01	277	1.97	0.08	249	987	4	4	3	2	1	20	5	5	5	1	1	25
102	M	14:30	clinician	sofa	FALSE	0	1.65	-1.49	0.09	0	0.1	19	1.349396523	112	1.543944835	156	1.446670679	0.194548312	134	675	1.96	242	1.93	187	1.945	0.03	214.5	797	4	3	4	2	4	17	5	4	3	2	2	20
103	F	16:00	non-clinician	table	FALSE	-0.06	1.5	-2.5	0.02	0	0	2	1.53519224	109	1.612023934	115	1.573608087	0.076831694	112	2435	1.82	184	1.91	234	1.865	0.09	209	2190	5	3	5	1	1	23	5	3	3	1	2	20
104	F	10:35	clinician	sofa	FALSE	0	1.55	-2.12	0.1	0	0.090909091	19.0909091	1.389427926	128	1.144707609	117	1.267067768	0.244720317	122.5	870	1.85	124	1.86	126	1.855	0.01	125	554	5	4	3	3	3	18	5	5	4	2	1	23
105	F	09:20	clinician	sofa	FALSE	0	1.85	-3.42	0.08	0	0	8	1.342354142	113	1.334647271	112	1.338500706	0.007706871	112.5	1747	1.91	189	1.85	113	1.88	0.06	151	1505	5	5	4	1	2	23	5	5	5	1	3	23
106	F	10:45	clinician	sofa	FALSE	0	1.65	-1.23	0.04	0	0	4	1.704832393	127	1.830425126	109	1.767628759	0.125592733	118	8.97	1.76	148	1.78	117	1.77	0.02	132.5	12.42	4	4	5	3	2	20	5	5	5	3	2	22
107	F	14:35	non-clinician	table	TRUE	-0.08	1.5	0.16	0	0	0.1	10	1.493404455	102	1.632379308	121	1.562891881	0.138974854	111.5	0.35	0.98	209	0.97	169	0.975	0.01	189	0.09	5	3	5	2	3	20	5	1	3	3	3	15
108	F	09:10	non-clinician	table	TRUE	0	1.7	-1.33	0	0	0.1	10	1.538448237	122	1.427506881	114	1.482977559	0.110941356	118	0.94	1.51	166	1.61	185	1.56	0.1	175.5	1.02	5	2	4	2	1	20	5	4	3	2	1	21
109	F	14:30	non-clinician	sofa	TRUE	-0.04	1.65	-1.27	0	0	0.1	10	1.640212917	185	1.596998922	126	1.618605919	0.043213996	155.5	0.41	1.28	156	1.29	139	1.285	0.01	147.5	0.1	5	3	5	1	2	22	5	2	4	3	1	19
