# Supplementary material for: Assessing the resilience of portable vision tests to an uncontrolled home environment
Source: PeerJ. 2026 Feb 20;14:e20657. doi: 10.7717/peerj.20657 (PMC12927602; doi:10.7717/peerj.20657)
Supplement: Supplemental Information 3 [file peerj-14-20657-s003.csv]

participant_id	trial_no	screen_clean?	PCSF_score(AUCSF)
A	1	Y	1.5189309
A	2	Y	1.504530665
A	3	Y	1.510689888
A	4	Y	1.627402367
A	5	Y	1.701870144
A	6	Y	1.590522292
A	7	N	1.528641746
A	8	N	1.553529093
A	9	N	1.554131708
A	10	N	1.557511297
A	11	N	1.615036545
A	12	N	1.555605801
A	13	Y	1.726127139
A	14	Y	1.685966469
A	15	Y	1.557798436
A	16	Y	1.692763577
A	17	Y	1.59348874
A	18	Y	1.555396691
A	19	N	1.790199691
A	20	N	1.73439056
A	21	N	1.641695488
A	22	N	1.632060899
A	23	N	1.762574218
A	24	N	1.631341606
B	1	Y	1.617496019
B	2	Y	1.555226136
B	3	Y	1.565139352
B	4	Y	1.598912656
B	5	Y	1.464298765
B	6	Y	1.410246886
B	7	N	1.600222523
B	8	N	1.584499583
B	9	N	1.550261773
B	10	N	1.585783915
B	11	N	1.601532129
B	12	N	1.582135845
B	13	Y	1.707621418
B	14	Y	1.494144316
B	15	Y	1.654287977
B	16	Y	1.676600697
B	17	Y	1.584524077
B	18	Y	1.667771926
B	19	N	1.589538658
B	20	N	1.556436095
B	21	N	1.646335959
B	22	N	1.569095723
B	23	N	1.563060861
B	24	N	1.675104552
C	1	N	0.986512181
C	2	N	0.894645725
C	3	N	1.00157304
C	4	N	1.218123984
C	5	N	1.308582323
C	6	N	1.099502166
C	7	Y	1.023504251
C	8	Y	1.174855512
C	9	Y	0.984699608
C	10	Y	1.445654438
C	11	Y	1.273040696
C	12	Y	1.196628639
C	13	N	1.276129165
C	14	N	1.186959822
C	15	N	1.123851707
C	16	N	1.216206779
C	17	N	1.31099324
C	18	N	1.401062658
C	19	Y	1.141019802
C	20	Y	1.203722043
C	21	Y	1.255170603
C	22	Y	1.412031647
C	23	Y	1.239920917
C	24	Y	1.317109368
D	1	N	1.575254175
D	2	N	1.566640551
D	3	N	1.528711209
D	4	N	1.631733245
D	5	N	NA
D	6	N	1.561762867
D	7	Y	1.671601254
D	8	Y	1.577097027
D	9	Y	1.536506517
D	10	Y	1.614354344
D	11	Y	1.718153275
D	12	Y	1.489992412
D	13	N	1.562733521
D	14	N	1.560584412
D	15	N	1.507659996
D	16	N	1.343424854
D	17	N	1.552847759
D	18	N	1.689937873
D	19	Y	1.582361823
D	20	Y	1.619721414
D	21	Y	1.591591238
D	22	Y	1.707530267
D	23	Y	1.635257845
D	24	Y	1.702562399
E	1	Y	1.782491841
E	2	Y	1.729918782
E	3	Y	1.755138449
E	4	Y	1.633860021
E	5	Y	1.709459133
E	6	Y	1.69264188
E	7	N	1.734950307
E	8	N	1.605786853
E	9	N	1.663633195
E	10	N	1.609004948
E	11	N	1.608121897
E	12	N	1.690033862
E	13	Y	1.669650885
E	14	Y	1.713447332
E	15	Y	1.672956136
E	16	Y	1.62780532
E	17	Y	1.681932166
E	18	Y	1.732699895
E	19	N	1.7097228
E	20	N	1.649264523
E	21	N	1.773067618
E	22	N	1.637933789
E	23	N	1.663463812
E	24	N	1.899917872
